# Supplementary material for: A case report of an STEMI mimicker in a patient presenting with haemoptysis and chest pain with metastatic myocardial infiltration and left ventricular mural thrombi
Source: Eur Heart J Case Rep. 2021 Jan 5;5(2):ytaa546. doi: 10.1093/ehjcr/ytaa546 (PMC7954242; doi:10.1093/ehjcr/ytaa546)
Supplement: ytaa546_Supplementary_Data [file ytaa546_Supplementary_Data.zip]

Archive with 1 entries (1 files):
- EHJ-CR-Slide-Set-EHJ-CR-D-20-01000 ZHOU.pptx
